# Supplementary material for: Targeting of colony-stimulating factor 1 receptor (CSF1R) in the CLL microenvironment yields antineoplastic activity in primary patient samples
Source: Oncotarget. 2018 May 15;9(37):24576–89. doi: 10.18632/oncotarget.25191 (PMC5973855; doi:10.18632/oncotarget.25191)
Supplement: Supplementary file 2 [file oncotarget-09-24576-s002.xlsx]

## Sheet: Sheet1
Specimen ID	GW-2580 AUC	GW-2580 IC50	ARRY-382 AUC	ARRY-382 IC50	Specimen Type	Treatment Status	Gender	Age (yrs)	WBC count (k/uL)	Monocytes (k/uL)	ZAP70	IGVH	del(6q)	del(11q)	Trisomy 12	del(13q)	del(17p)
14-018	91.0768	0.147776	137.894	0.0315966	Peripheral Blood	Untreated	Female	73.4361	15.04	0.48128	NA	NA	Negative	Negative	Negative	Negative	Negative
13-429	128.069	0.175841	NA	NA	Peripheral Blood	Untreated	Male	88.5389	42.86	NA	NA	NA	Negative	Negative	Positive	Negative	Negative
13-631	146.996	0.112192	NA	NA	Peripheral Blood	Untreated	Female	71.5417	19.7	NA	Positive	Negative	NA	NA	NA	NA	NA
09-071	153.767	0.0711511	NA	NA	Peripheral Blood	Relapse	Female	76.6528	30.1	0.602	Positive	NA	Negative	Negative	Negative	Negative	Negative
14-274	159.74	0.226986	NA	NA	Peripheral Blood	Untreated	Male	72.4056	18.99	0.32283	NA	NA	NA	NA	NA	NA	NA
15-601	176.762	0.245706	210.698	0.0247942	Peripheral Blood	NA	Female	NA	49	NA	NA	NA	NA	NA	NA	NA	NA
15-326	210.538	0.408534	358.73	0.194758	Peripheral Blood	Untreated	Male	96.8167	29.35	0	Negative	NA	NA	NA	NA	NA	NA
13-387	214.696	0.141901	NA	NA	Peripheral Blood	Untreated	Male	67.0361	104.06	8.74104	NA	Positive	NA	NA	NA	NA	NA
14-277	234.581	0.450937	NA	NA	Peripheral Blood	NA	Female	NA	NA	NA	NA	NA	NA	NA	NA	NA	NA
15-065	235.7	0.456689	320.43	0.0317237	Peripheral Blood	Untreated	Male	73.1889	67.95	7.0668	NA	NA	NA	NA	NA	NA	NA
13-519	238.104	0.259877	206.866	0.125572	Peripheral Blood	Relapse	Male	75.7306	70.81	0.56648	NA	NA	NA	NA	NA	NA	NA
14-121	238.356	0.253172	NA	NA	Peripheral Blood	Relapse	Male	63.8444	209.56	0	Positive	Negative	NA	NA	NA	NA	NA
13-196	243.914	0.360084	NA	NA	Peripheral Blood	Relapse	Female	74.625	13.6	NA	Negative	NA	Negative	Negative	Negative	Negative	Negative
15-402	250.881	0.229443	343.942	0.0359352	Peripheral Blood	Relapse	Male	66.5	34.54	0.62172	Positive	NA	Negative	Negative	Negative	Negative	Negative
15-503	268.729	0.393204	456.752	0.302885	Peripheral Blood	Untreated	Male	87.5389	94.76	4.07468	NA	NA	Negative	Negative	Positive	Negative	Negative
15-664	280.203	0.305229	339.752	0.0247104	Peripheral Blood	Untreated	Male	58.5528	83.75	6.03	NA	NA	Negative	Negative	Negative	Negative	Negative
09-653	287.237	0.411109	NA	NA	Peripheral Blood	Untreated	Female	50.3889	24.5	0.49	NA	Positive	NA	NA	NA	NA	NA
09-734	289.232	0.604687	NA	NA	Peripheral Blood	Untreated	Male	60.0417	49.6	0.496	Negative	Positive	Negative	Negative	Negative	Negative	Negative
12-004	289.977	0.720602	NA	NA	Peripheral Blood	Untreated	Female	62.9028	20.5	0.82	NA	NA	NA	NA	NA	NA	NA
14-637	290.096	0.278755	372.283	0.0292512	Peripheral Blood	Relapse	Male	62.2083	14.6	0.7592	NA	NA	Negative	Negative	Negative	Negative	Negative
10-191	292.337	0.203587	NA	NA	Peripheral Blood	Relapse	Female	71.4083	15.1	0.453	Negative	NA	Negative	Negative	Negative	Negative	Negative
12-060	292.343	0.219078	NA	NA	Peripheral Blood	Untreated	Female	63.3972	18.5	0.37	NA	Positive	NA	NA	NA	NA	NA
13-603	313.829	0.335853	304.899	0.105334	Peripheral Blood	Untreated	Female	50.3028	30.46	2.40634	Negative	NA	NA	NA	NA	NA	NA
15-475	318.481	0.703335	304.091	0.0366229	Peripheral Blood	Relapse	Female	58.525	31.1	1.0885	NA	NA	NA	NA	NA	NA	NA
12-092	318.716	0.166525	NA	NA	Peripheral Blood	Untreated	Male	58.1417	24.2	0.484	Negative	Positive	NA	NA	NA	NA	NA
13-511	323.89	0.472989	379.036	0.134383	Peripheral Blood	Untreated	Male	75.8667	31.9	NA	NA	Negative	Positive	Negative	Negative	Negative	Negative
10-073	325.34	0.279544	NA	NA	Peripheral Blood	NA	Male	63.4389	NA	NA	NA	NA	NA	NA	NA	NA	NA
15-011	326.207	0.121068	245.447	0.134077	Peripheral Blood	Untreated	Female	55.5917	122.65	0.9812	NA	Positive	NA	NA	NA	NA	NA
12-050	328.441	2.08459	NA	NA	Peripheral Blood	Untreated	Male	48.2556	NA	NA	NA	Negative	NA	NA	NA	NA	NA
12-223	333.058	0.392933	NA	NA	Peripheral Blood	NA	Male	NA	NA	NA	NA	NA	NA	NA	NA	NA	NA
14-611	333.328	0.660233	206.087	0.0916033	Peripheral Blood	Untreated	Female	73.8083	18.27	2.06451	Negative	Positive	NA	NA	NA	NA	NA
13-510	333.661	0.467895	500.07	2.55549	Peripheral Blood	Untreated	Male	65.8389	38.64	0.65688	NA	NA	NA	NA	NA	NA	NA
12-070	355.65	0.50122	NA	NA	Peripheral Blood	Untreated	Female	52.1917	34.1	1.023	NA	Positive	NA	NA	NA	NA	NA
15-268	357.334	0.969354	440.335	0.094761	Peripheral Blood	Untreated	Female	64.3083	48.74	3.85046	Negative	NA	NA	NA	NA	NA	NA
14-202	362.693	0.398917	NA	NA	Peripheral Blood	Untreated	Male	72.3056	21.17	0.86797	Positive	Positive	Negative	Negative	Negative	Negative	Negative
15-677	369.789	0.912459	388.874	0.0863509	Peripheral Blood	Untreated	Male	59.5972	174.67	11.8776	Positive	NA	NA	NA	NA	NA	NA
10-150	372.045	0.575826	NA	NA	Peripheral Blood	Untreated	Female	62.8111	10.3	0.824	Positive	NA	Negative	Negative	Negative	Negative	Negative
15-671	374.166	1.29904	500.824	5.40259	Peripheral Blood	Untreated	Female	66.0056	22.88	0.82368	NA	NA	NA	NA	NA	NA	NA
15-389	374.174	0.463692	290.358	0.249263	Peripheral Blood	Relapse	Female	69.3944	86.94	2.26044	Positive	Negative	NA	NA	NA	NA	NA
14-572	375.028	0.561814	358.422	0.44231	Peripheral Blood	Untreated	Female	50.975	31.22	0.71806	Negative	NA	NA	NA	NA	NA	NA
15-638	379.498	0.796349	347.044	0.0301289	Bone Marrow Aspirate	Untreated	Male	58.5194	61.67	2.71348	NA	NA	Negative	Negative	Negative	Negative	Negative
09-735	380.262	0.791546	NA	NA	Peripheral Blood	Untreated	Male	47.3056	28	0.84	Positive	NA	Negative	Negative	Negative	Negative	Negative
13-596	385.326	0.344191	NA	NA	Peripheral Blood	Untreated	Female	56.9	37.83	0.79443	NA	Positive	Negative	Negative	Negative	Negative	Negative
10-074	392.102	0.580413	NA	NA	Peripheral Blood	NA	NA	NA	NA	NA	NA	NA	NA	NA	NA	NA	NA
13-458	400.133	1.01272	NA	NA	Peripheral Blood	Untreated	Female	62.7167	112.85	5.98105	Negative	NA	Negative	Negative	Positive	Negative	Negative
09-105	411.353	0.553567	NA	NA	Peripheral Blood	Relapse	Male	44.8472	25.3	0.253	Negative	NA	Negative	Negative	Positive	Negative	Negative
14-086	412.027	1.06783	NA	NA	Peripheral Blood	Untreated	Female	61.2972	48.9	13.7409	NA	NA	NA	NA	NA	NA	NA
15-598	415.485	0.865837	734.284	5.01645	Peripheral Blood	Relapse	Female	82.6778	82.32	0	NA	NA	NA	NA	NA	NA	NA
14-755	431.884	3.8358	532.689	0.0179585	Peripheral Blood	Untreated	Male	46.8833	82.84	0	NA	NA	NA	NA	NA	NA	NA
15-815	433.279	1.25456	492.137	5.0248	Peripheral Blood	Relapse	Male	63.1472	27.1	0	NA	Negative	Negative	Negative	Negative	Negative	Negative
13-148	435.513	2.99233	NA	NA	Peripheral Blood	Relapse	Male	64.5056	148.9	4.467	Positive	NA	NA	NA	NA	NA	NA
13-229	437.458	5.27853	NA	NA	Peripheral Blood	Relapse	Female	69.5194	42.9	1.716	NA	NA	Negative	Negative	Negative	Negative	Negative
09-709	448.314	1.28082	NA	NA	Peripheral Blood	Relapse	Male	69.275	38.8	1.552	Negative	Positive	Negative	Negative	Negative	Negative	Negative
08-139	449.482	2.11665	NA	NA	Peripheral Blood	Untreated	Male	60.2556	57.3	0.573	NA	NA	Negative	Negative	Positive	Negative	Negative
10-008	450.907	0.343181	NA	NA	Peripheral Blood	Untreated	Female	57.975	86.6	4.33	NA	NA	Negative	Negative	Negative	Negative	Negative
15-676	454.193	2.41876	630.031	10	Peripheral Blood	Untreated	Female	79.425	78.04	0.70236	Positive	NA	Negative	Negative	Negative	Negative	Negative
13-481	454.329	1.19418	NA	NA	Bone Marrow Aspirate	Untreated	Female	62.7444	153.32	22.2314	Negative	NA	Negative	Negative	Positive	Negative	Negative
13-548	454.901	0.933337	381.26	0.26131	Peripheral Blood	Relapse	Male	55.4778	39.52	3.47776	Positive	Negative	Negative	Negative	Negative	Negative	Negative
15-639	462.95	3.04853	339.764	0.191974	Peripheral Blood	Relapse	Male	66.75	76.5	1.377	Positive	NA	NA	NA	NA	NA	NA
15-349	463.206	1.57639	527.802	6.01163	Peripheral Blood	Relapse	Male	62.6139	27.86	0.64078	NA	Negative	Negative	Negative	Negative	Negative	Negative
15-219	463.81	1.7267	449.378	5.05013	Peripheral Blood	Relapse	Male	53.0556	14.1	0.3243	Positive	Negative	Negative	Negative	Positive	Negative	Positive
13-198	464.765	1.37857	NA	NA	Peripheral Blood	Relapse	Male	73.6917	93.3	4.665	Negative	Positive	Negative	Negative	Negative	Negative	Negative
13-214	464.976	0.689805	NA	NA	Peripheral Blood	Untreated	Female	72.2833	24.4	NA	NA	Positive	Negative	Negative	Negative	Negative	Negative
14-248	467.164	0.360022	591.85	9.07719	Peripheral Blood	Untreated	Female	67.0639	87	2.784	Negative	Negative	NA	NA	NA	NA	NA
14-120	468.035	1.1161	NA	NA	Peripheral Blood	Untreated	Female	62.7639	15.91	0.44548	NA	NA	NA	NA	NA	NA	NA
08-126	484.74	4.09826	NA	NA	Peripheral Blood	Untreated	Male	49.0806	193.5	3.87	Positive	NA	Negative	Negative	Negative	Negative	Negative
15-808	488.839	2.31215	536.466	6.26261	Peripheral Blood	Relapse	Female	58.9194	43.56	0	NA	NA	NA	NA	NA	NA	NA
15-695	491.149	5.21134	483.546	4.84268	Peripheral Blood	Relapse	Female	58.7861	NA	NA	NA	NA	NA	NA	NA	NA	NA
15-260	496.859	5.58975	687.799	9.43205	Peripheral Blood	Relapse	Male	79.1806	213.28	0	Positive	NA	Negative	Negative	Negative	Positive	Negative
13-550	498.654	5.7467	679.815	10	Peripheral Blood	Relapse	Male	65.0444	140.69	9.42623	Positive	NA	NA	NA	NA	NA	NA
15-666	499.696	4.73767	606.376	8.4573	Peripheral Blood	Untreated	Male	63.8278	308.66	5.55588	Positive	NA	Negative	Negative	Negative	Negative	Negative
13-569	501.78	3.60227	NA	NA	Peripheral Blood	Untreated	Male	42.6694	55.73	1.83909	NA	Negative	Negative	Negative	Positive	Negative	Negative
15-809	503.552	5.57809	580.194	5.4576	Peripheral Blood	Untreated	Male	58.8528	30.36	0.51612	NA	NA	NA	NA	NA	NA	NA
14-524	510.485	4.70016	NA	NA	Peripheral Blood	Untreated	Male	57.1167	112.05	2.57715	Negative	NA	NA	NA	NA	NA	NA
15-699	512.402	5.08543	NA	NA	Peripheral Blood	Untreated	Female	66.8694	29.33	0.23464	Negative	NA	Negative	Negative	Negative	Negative	Negative
14-203	512.602	5.286	526.637	10	Peripheral Blood	Untreated	Male	74.7333	98.19	9.32805	Positive	NA	NA	NA	NA	NA	NA
15-816	514.127	5.76434	594.765	5.0155	Peripheral Blood	Untreated	Female	71.75	37.03	0.33327	NA	Positive	Negative	Negative	Negative	Negative	Negative
13-065	518.178	5.04744	NA	NA	Peripheral Blood	Relapse	Male	77.1278	140.2	4.206	Positive	NA	Negative	Negative	Negative	Positive	Negative
14-286	525.204	10	NA	NA	Bone Marrow Aspirate	Relapse	Male	47.6167	32.61	1.14135	NA	Negative	Negative	Negative	Negative	Negative	Negative
12-093	526.028	5.46594	NA	NA	Peripheral Blood	Untreated	Female	64.9778	220.2	6.606	Negative	NA	NA	NA	NA	NA	NA
15-853	526.249	5.42757	700.124	10	Peripheral Blood	NA	Male	75.2528	NA	NA	NA	NA	NA	NA	NA	NA	NA
15-285	533.952	6.83693	692.955	10	Peripheral Blood	Untreated	Male	56.4528	73.65	3.90345	Negative	NA	Negative	Negative	Negative	Negative	Negative
08-138	546.886	6.26057	NA	NA	Peripheral Blood	Untreated	Female	59.4556	23.4	0.468	Negative	Negative	Negative	Negative	Negative	Negative	Negative
15-869	548.622	5.10835	635.053	5.00982	Peripheral Blood	NA	Male	44.7472	NA	NA	NA	NA	NA	NA	NA	NA	NA
14-379	548.809	5.4497	389.272	0.641066	Peripheral Blood	Untreated	Male	43.1528	69.8	2.2336	NA	Negative	Negative	Negative	Positive	Negative	Negative
13-254	550.887	2.48772	NA	NA	Peripheral Blood	Untreated	Male	66.0222	390.1	7.802	Positive	NA	Negative	Negative	Negative	Negative	Negative
14-197	553.575	8.03361	NA	NA	Peripheral Blood	Relapse	Female	68.6694	37.34	0	NA	NA	NA	NA	NA	NA	NA
08-085	554.129	8.4358	NA	NA	Peripheral Blood	Relapse	Male	80.6972	34.8	1.044	NA	NA	Negative	Negative	Negative	Negative	Negative
12-014	557.053	10	NA	NA	Peripheral Blood	NA	Male	NA	NA	NA	NA	NA	NA	NA	NA	NA	NA
15-341	557.124	8.59259	611.864	10	Peripheral Blood	Untreated	Female	45.2667	63.93	1.15074	NA	NA	Negative	Negative	Negative	Negative	Negative
09-403	558.587	10	NA	NA	Peripheral Blood	Untreated	Female	48.1	17.3	0.346	Negative	NA	Negative	Negative	Negative	Negative	Negative
08-074	559.874	5.56453	NA	NA	Peripheral Blood	Relapse	Male	49.7861	67.4	1.348	Positive	Negative	Negative	Negative	Negative	Negative	Negative
14-049	568.666	0.0945844	832.063	10	Peripheral Blood	Untreated	Female	66.7583	316.74	0	Negative	NA	NA	NA	NA	NA	NA
14-636	568.829	10	591.008	5.75862	Peripheral Blood	Untreated	Male	43.4694	93.87	4.03641	NA	Negative	Negative	Negative	Positive	Negative	Negative
15-698	570.401	5.75823	600.545	8.33165	Peripheral Blood	Relapse	Male	66.825	102.96	1.64736	Positive	NA	Negative	Negative	Negative	Negative	Negative
15-597	571.51	7.84642	663.743	10	Peripheral Blood	Relapse	Male	74.95	90.11	0.81099	Negative	Positive	Negative	Negative	Negative	Negative	Negative
15-586	573.731	10	NA	NA	Peripheral Blood	Untreated	Female	64.6333	66.69	0.93366	Negative	NA	NA	NA	NA	NA	NA
15-823	578.737	10	587.295	5.37627	Peripheral Blood	Untreated	Female	64.9194	109.99	2.08981	Negative	NA	NA	NA	NA	NA	NA
12-089	582.118	10	NA	NA	Peripheral Blood	Relapse	Male	62.8944	58	2.32	NA	NA	Negative	Negative	Negative	Negative	Negative
13-088	584.012	9.51364	NA	NA	Peripheral Blood	NA	Male	NA	NA	NA	Positive	NA	NA	NA	NA	NA	NA
15-871	596.301	5.01155	367.372	0.0333018	Peripheral Blood	NA	Male	63.5306	NA	NA	NA	NA	NA	NA	NA	NA	NA
09-082	599.313	10	NA	NA	Peripheral Blood	Relapse	Male	43.6611	NA	NA	NA	NA	Negative	Negative	Negative	Negative	Negative
08-067	599.516	6.74378	NA	NA	Peripheral Blood	Untreated	Male	58.9417	51.4	0	NA	NA	Negative	Negative	Negative	Negative	Negative
13-112	599.855	10	NA	NA	Peripheral Blood	NA	Male	NA	NA	NA	NA	NA	NA	NA	NA	NA	NA
14-745	603.236	10	506.784	5.0381	Peripheral Blood	Relapse	Female	65.2139	21.48	0.537	NA	Negative	Negative	Negative	Negative	Positive	Negative
15-749	606.469	5.77169	578.16	6.71711	Bone Marrow Aspirate	Relapse	Male	78.1778	5.8	0.232	Negative	NA	Negative	Negative	Negative	Negative	Negative
15-398	607.5	10	739.143	10	Peripheral Blood	Untreated	Male	57.4639	286.04	2.8604	NA	NA	Negative	Negative	Negative	Negative	Negative
15-667	608.265	9.36638	715.513	9.90591	Bone Marrow Aspirate	Untreated	Male	63.8278	308.66	5.55588	Positive	NA	Negative	Negative	Negative	Negative	Negative
12-079	608.418	10	NA	NA	Bone Marrow Aspirate	Relapse	Male	48.5083	99	0.99	NA	NA	Negative	Negative	Negative	Negative	Negative
15-397	611.195	6.9105	776.975	10	Peripheral Blood	Untreated	Female	78.4556	87.31	1.39696	NA	NA	Negative	Negative	Negative	Negative	Negative
14-764	612.152	10	513.204	5.44365	Peripheral Blood	NA	NA	NA	NA	NA	NA	NA	NA	NA	NA	NA	NA
15-568	615.375	10	609.192	9.84081	Peripheral Blood	Untreated	Female	72.3028	52.11	0.88587	NA	Negative	NA	NA	NA	NA	NA
14-091	616.478	10	532.707	6.37779	Peripheral Blood	Relapse	Female	45.4667	138.8	2.082	Positive	NA	NA	NA	NA	NA	NA
09-530	618.443	10	NA	NA	Peripheral Blood	Untreated	Male	39.0722	48.5	2.425	Positive	Negative	Negative	Negative	Negative	Negative	Negative
07-367	620.899	7.58483	NA	NA	Peripheral Blood	Untreated	Male	54.0917	NA	NA	NA	NA	Negative	Positive	Positive	Negative	Negative
08-020	622.125	10	NA	NA	Peripheral Blood	Relapse	Male	57.1528	NA	NA	Positive	Negative	Negative	Negative	Negative	Negative	Negative
14-285	631.231	4.97814	417.112	0.365068	Peripheral Blood	Relapse	Male	47.6167	32.61	1.14135	NA	Negative	Negative	Negative	Negative	Negative	Negative
10-152	633.848	10	NA	NA	Peripheral Blood	NA	NA	NA	NA	NA	NA	NA	NA	NA	NA	NA	NA
14-094	637.116	10	691.55	7.51257	Peripheral Blood	Relapse	Male	59.0417	155.54	3.8885	Positive	Negative	NA	NA	NA	NA	NA
14-491	637.188	9.68803	683.524	9.02269	Peripheral Blood	Relapse	Male	60.7778	162.83	3.2566	Positive	NA	NA	NA	NA	NA	NA
14-736	643.121	0.131066	412.92	0.10059	Bone Marrow Aspirate	Untreated	Female	78.675	41.5	13.031	NA	NA	NA	NA	NA	NA	NA
15-473	646.679	10	677.215	10	Peripheral Blood	Untreated	Female	45.3833	56.61	5.0949	NA	NA	Negative	Negative	Negative	Negative	Negative
14-717	653.585	5.02272	532.704	5.51823	Peripheral Blood	Relapse	Male	78.7972	58.78	0.76414	Positive	NA	Negative	Negative	Negative	Positive	Negative
13-644	655.553	10	565.529	10	Peripheral Blood	Relapse	Female	68.6111	52.58	0.47322	NA	NA	Negative	Negative	Negative	Negative	Negative
14-062	656.109	10	613.308	10	Peripheral Blood	Untreated	Male	76.1639	114.67	1.03203	Positive	NA	Negative	Positive	Negative	Negative	Negative
14-728	660.28	10	726.951	10	Peripheral Blood	Relapse	Male	66.8611	31.94	1.1179	NA	Negative	Negative	Negative	Negative	Negative	Negative
14-766	660.34	5.21967	613.905	6.68488	Peripheral Blood	Relapse	Female	60.8056	170.04	1.53036	NA	NA	NA	NA	NA	NA	NA
15-727	670.231	9.08354	642.047	8.30001	Peripheral Blood	Untreated	Male	63.9028	344.57	7.58054	Positive	NA	Negative	Negative	Negative	Negative	Negative
15-679	675.164	10	750.499	10	Peripheral Blood	NA	Male	68.6306	45.39	NA	NA	NA	NA	NA	NA	NA	NA
09-048	680.63	10	NA	NA	Peripheral Blood	Relapse	Male	76.1944	59.3	1.186	Negative	NA	Negative	Negative	Negative	Negative	Negative
13-430	690.637	10	NA	NA	Peripheral Blood	Relapse	Female	81.3778	193.51	1.54808	Positive	NA	Positive	Positive	Negative	Negative	Negative
15-190	691.916	10	714.747	9.51929	Peripheral Blood	Relapse	Female	65.5	122.12	1.09908	NA	Negative	Negative	Negative	Negative	Positive	Negative
15-432	694.881	8.9482	783.422	10	Peripheral Blood	Untreated	Female	51.0611	153.8	NA	NA	Negative	Negative	Negative	Negative	Negative	Negative
15-431	696.518	5.01824	772.14	5.03811	Peripheral Blood	Untreated	Female	86.9556	NA	NA	NA	NA	NA	NA	NA	NA	NA
14-275	700.641	10	805.168	10	Peripheral Blood	Untreated	Female	67.0056	354.87	10.2912	Negative	NA	NA	NA	NA	NA	NA
15-566	701.438	10	742.957	10	Peripheral Blood	Untreated	Female	69.0778	105.85	5.2925	NA	NA	NA	NA	NA	NA	NA
07-353	701.942	10	NA	NA	Peripheral Blood	Untreated	Male	53.5528	51.8	0	Positive	NA	Negative	Negative	Negative	Negative	Negative
15-712	702.116	10	599.266	10	Peripheral Blood	Untreated	Female	51.2889	107.03	6.20774	NA	NA	Negative	Negative	Negative	Negative	Positive
13-432	702.735	10	NA	NA	Peripheral Blood	Relapse	Female	68.3611	74.65	0.52255	NA	NA	Negative	Negative	Negative	Negative	Negative
14-523	703.772	10	704.008	9.10044	Peripheral Blood	Relapse	Male	63.65	177.97	13.8817	Positive	Negative	Negative	Negative	Negative	Negative	Negative
13-199	703.866	10	NA	NA	Peripheral Blood	Relapse	Female	61.2472	27.2	0.272	NA	Negative	Negative	Negative	Positive	Negative	Positive
08-219	704.134	10	NA	NA	Peripheral Blood	Relapse	Male	68.0139	26.1	0	Positive	NA	Positive	Negative	Negative	Positive	Negative
15-587	704.641	7.71725	481.29	0.0403335	Bone Marrow Aspirate	Untreated	Female	70.1361	12.66	0.3798	NA	NA	Negative	Negative	Positive	Negative	Negative
14-785	706.354	10	669.607	9.08247	Peripheral Blood	Relapse	Female	96.4194	81.62	1.38754	NA	NA	NA	NA	NA	NA	NA
15-696	707.339	10	659.566	5.00837	Bone Marrow Aspirate	Relapse	Male	66.825	102.96	1.64736	Positive	NA	Negative	Negative	Negative	Negative	Negative
14-250	707.818	10	661.704	10	Peripheral Blood	Relapse	Female	81.9306	108.74	0.65244	Positive	NA	Positive	Positive	Negative	Negative	Negative
14-249	712.041	10	742.149	10	Peripheral Blood	Untreated	Male	65.0333	139.86	0.6993	NA	NA	Negative	Negative	Negative	Negative	Negative
14-807	713.214	5.38619	NA	NA	Peripheral Blood	NA	NA	NA	NA	NA	NA	NA	NA	NA	NA	NA	NA
10-159	716.785	10	NA	NA	Bone Marrow Aspirate	Relapse	Male	49.3889	9.6	0.48	Positive	Negative	Negative	Negative	Negative	Negative	Negative
14-048	720.906	10	726.412	10	Peripheral Blood	Relapse	Male	74.3028	124.91	2.12347	Negative	Positive	Negative	Negative	Negative	Negative	Negative
15-284	721.982	10	745.841	10	Peripheral Blood	Relapse	Female	65.5833	169.25	1.52325	NA	Negative	Negative	Negative	Negative	Positive	Negative
14-367	723.708	10	775.379	8.65728	Peripheral Blood	Relapse	Female	62.0417	132.43	1.19187	Positive	NA	NA	NA	NA	NA	NA
15-379	729.216	10	NA	NA	Peripheral Blood	Untreated	Female	67.1444	112.92	1.01628	Negative	NA	NA	NA	NA	NA	NA
14-118	735.586	10	NA	NA	Peripheral Blood	Relapse	Female	68.7361	123.07	1.10763	NA	NA	Negative	Negative	Negative	Negative	Negative
14-058	740.719	10	665.403	10	Peripheral Blood	Relapse	Male	58.5556	24.36	0.17052	NA	NA	NA	NA	NA	NA	NA
14-744	744.103	10	691.718	8.01271	Peripheral Blood	Untreated	Male	76.8806	139.17	9.60273	NA	Negative	Positive	Negative	Negative	Negative	Negative
07-368	747.825	10	NA	NA	Peripheral Blood	Untreated	Male	66.2556	41.7	0.417	Negative	NA	Negative	Negative	Negative	Negative	Negative
13-452	749.082	10	NA	NA	Bone Marrow Aspirate	Relapse	Female	81.4	191.34	4.7835	Positive	NA	Positive	Positive	Negative	Negative	Negative
14-797	750.033	10	645.426	8.16688	Peripheral Blood	Untreated	Male	57.5	132.91	32.0313	Negative	NA	NA	NA	NA	NA	NA
15-882	756.833	10	779.01	10	Peripheral Blood	NA	Male	NA	NA	NA	NA	NA	NA	NA	NA	NA	NA
14-039	759.748	10	666.827	10	Peripheral Blood	Untreated	Male	58.6361	151.41	3.0282	NA	NA	NA	NA	NA	NA	NA
08-041	770.012	10	NA	NA	Peripheral Blood	Relapse	Male	57.6972	84.3	2.529	Positive	NA	Negative	Negative	Negative	Positive	Negative
12-292	772.957	5.02894	NA	NA	Peripheral Blood	Relapse	Male	60.2944	159.8	1.598	Positive	Negative	Negative	Negative	Negative	Negative	Negative
13-197	774.833	10	NA	NA	Peripheral Blood	Untreated	Male	63.5861	32.8	NA	Negative	Positive	Negative	Negative	Negative	Negative	Negative
15-040	781.036	10	897.994	10	Peripheral Blood	Relapse	Female	65.425	48.33	6.2829	NA	Negative	Negative	Negative	Negative	Positive	Negative
07-346	783.778	10	NA	NA	Peripheral Blood	Untreated	Female	71.3278	14.8	0.592	NA	NA	Negative	Negative	Negative	Negative	Negative
09-726	786.503	10	NA	NA	Peripheral Blood	Relapse	Female	66.8806	56.4	0.564	Positive	NA	Negative	Negative	Negative	Negative	Negative
15-665	787.453	10	843.973	10	Peripheral Blood	Relapse	Male	76.1167	66.73	0.26692	NA	NA	NA	NA	NA	NA	NA
09-575	789.58	10	NA	NA	Peripheral Blood	Relapse	Female	68.4083	60.9	4.872	NA	Positive	Negative	Negative	Negative	Negative	Negative
09-551	790.949	10	NA	NA	Bone Marrow Aspirate	Relapse	Female	58.6222	0.3	NA	Negative	NA	Negative	Negative	Negative	Positive	Negative
14-595	793.041	7.79746	498.302	4.71165	Peripheral Blood	Untreated	Female	71.7056	229.27	4.12686	Negative	NA	Negative	Negative	Positive	Negative	Negative
08-271	793.447	10	NA	NA	Peripheral Blood	Untreated	Male	54.5944	53.3	2.132	Positive	NA	Negative	Negative	Negative	Negative	Negative
13-589	794.279	10	683.978	9.75857	Peripheral Blood	Relapse	Male	69.4111	165.06	0.99036	Negative	NA	NA	NA	NA	NA	NA
14-507	795.087	10	NA	NA	Peripheral Blood	Relapse	Male	52.4278	92.39	0.64673	Positive	Negative	Negative	Negative	Positive	Negative	Positive
08-270	800.58	10	NA	NA	Peripheral Blood	Relapse	Male	56.175	NA	NA	NA	NA	Negative	Negative	Negative	Negative	Negative
15-661	802.749	10	675.768	9.18057	Peripheral Blood	NA	Female	NA	NA	NA	NA	NA	NA	NA	NA	NA	NA
10-153	818.123	10	NA	NA	Peripheral Blood	NA	Male	62.825	NA	NA	NA	NA	NA	NA	NA	NA	NA
14-122	818.229	10	NA	NA	Peripheral Blood	Relapse	Male	66.6056	30.71	0	NA	Negative	NA	NA	NA	NA	NA
15-490	818.239	5.00792	480.774	0.362017	Peripheral Blood	Untreated	Female	64.9917	48.06	5.43078	NA	NA	NA	NA	NA	NA	NA
09-593	822.386	10	NA	NA	Peripheral Blood	Untreated	Female	74.0583	1.6	0.016	Positive	NA	Negative	Negative	Negative	Negative	Negative
14-115	853.085	10	NA	NA	Peripheral Blood	Relapse	Female	58.1167	58.8	NA	NA	NA	Negative	Negative	Negative	Negative	Negative
12-017	853.546	10	NA	NA	Peripheral Blood	Untreated	Male	75.2917	259.5	0	NA	Negative	Negative	Positive	Positive	Negative	Negative
08-120	855.784	10	NA	NA	Peripheral Blood	Untreated	Female	68.2861	45.7	1.828	NA	Positive	NA	NA	NA	NA	NA
14-038	868.141	10	671.451	10	Peripheral Blood	Untreated	Male	75.7972	146.88	1.76256	NA	Positive	Negative	Negative	Negative	Negative	Negative
15-253	872.236	5.00703	662.796	5.01073	Peripheral Blood	Relapse	Male	79.1722	130.14	0	Positive	NA	Negative	Negative	Negative	Positive	Negative
14-471	890.528	10	534.593	5.58067	Peripheral Blood	Untreated	Male	75.0139	103.03	15.7636	NA	NA	NA	NA	NA	NA	NA
08-096	901.288	10	NA	NA	Peripheral Blood	Relapse	Female	87.5944	84.1	0	Negative	NA	Negative	Positive	Negative	Negative	Negative
15-193	906.743	10	767.871	10	Peripheral Blood	Untreated	Male	65.8917	130.32	NA	NA	NA	Negative	Negative	Negative	Negative	Negative
08-300	907.682	10	NA	NA	Peripheral Blood	Untreated	Male	61.5861	39.3	0.393	NA	NA	Negative	Negative	Negative	Negative	Negative
13-375	929.604	10	NA	NA	Peripheral Blood	Untreated	Male	48.9306	20.26	0.87118	Positive	NA	NA	NA	NA	NA	NA
14-198	935.452	10	NA	NA	Peripheral Blood	Relapse	Male	74.7028	66.56	1.3312	NA	NA	NA	NA	NA	NA	NA
15-380	950.699	10	899.255	10	Peripheral Blood	Untreated	Male	60.0861	82.1	0.2463	NA	NA	NA	NA	NA	NA	NA
10-100	1038.15	10	NA	NA	Peripheral Blood	NA	Male	80.1472	NA	NA	NA	NA	NA	NA	NA	NA	NA
14-822	1055.62	0.0104562	678.393	5.60807	Peripheral Blood	NA	Male	73.1944	NA	NA	NA	NA	NA	NA	NA	NA	NA
14-733	1069.12	10	440.808	3.45622	Leukapheresis	Untreated	Male	61.6806	195.75	0.783	Negative	Negative	NA	NA	NA	NA	NA
10-098	1074.78	10	NA	NA	Bone Marrow Aspirate	Relapse	Female	48.65	7.5	0.075	NA	NA	Negative	Negative	Negative	Positive	Negative
09-150	1098.62	10	NA	NA	Peripheral Blood	Untreated	Male	48.7778	NA	NA	Positive	Negative	Negative	Negative	Negative	Negative	Negative
